# Supplementary material for: Role of hepatocyte RIPK1 in maintaining liver homeostasis during metabolic challenges
Source: eLife. 2025 Jan 31;13:RP96798. doi: 10.7554/eLife.96798 (PMC11785375; doi:10.7554/eLife.96798)
Supplement: Figure 1—figure supplement 1—source data 2. [file elife-96798-fig1-figsupp1-data2.zip]

Archive with 5 entries (4 files):
- Figure 1-figure supplement 1-source data2/
- Figure 1-figure supplement 1-source data2/RIPK1.tif
- Figure 1-figure supplement 1-source data2/actin.tif
- Figure 1-figure supplement 1-source data2/MLKL.tif
- Figure 1-figure supplement 1-source data2/CAS3.tif
