# Supplementary material for: Role of hepatocyte RIPK1 in maintaining liver homeostasis during metabolic challenges
Source: eLife. 2025 Jan 31;13:RP96798. doi: 10.7554/eLife.96798 (PMC11785375; doi:10.7554/eLife.96798)
Supplement: Figure 5—source data 2. [file elife-96798-fig5-data2.zip]

Archive with 12 entries (11 files):
- Figure5-source data2/
- Figure5-source data2/GAPDH_marker.tif
- Figure5-source data2/GAPDH_sample.tif
- Figure5-source data2/RIP1_sample.tif
- Figure5-source data2/RIP1_marker.tif
- Figure5-source data2/CHOP_sample.tif
- Figure5-source data2/CHOP_marker.tif
- Figure5-source data2/BIP_sample.tif
- Figure5-source data2/BIP_marker.tif
- Figure5-source data2/IRE1A_marker.tif
- Figure5-source data2/IRE1A_sample.tif
- Figure5-source data2/P-IRE1A_sample.tif
